# Supplementary material for: Ribulose 1,5-Bisphosphate Carboxylase/Oxygenase Is Required in Bradyrhizobium diazoefficiens for Efficient Soybean Root Colonization and Competition for Nodulation
Source: Plants (Basel). 2024 Aug 24;13(17):2362. doi: 10.3390/plants13172362 (PMC11397080; doi:10.3390/plants13172362)
Supplement: Supplementary file 1 [file plants-13-02362-s001.zip]

Archive with 1 entries (1 files):
- plants-3089206-supplementary.pdf
